# Supplementary material for: Association of obesity and long-term mortality in patients with acute myocardial infarction with and without diabetes mellitus: results from the MONICA/KORA myocardial infarction registry
Source: Cardiovasc Diabetol. 2015 Feb 18;14:24. doi: 10.1186/s12933-015-0189-0 (PMC4396021; doi:10.1186/s12933-015-0189-0)
Supplement: Additional file 1: — Further characteristics of patients with and without diabetes sub-divided into BMI groups. [file 12933_2015_189_MOESM1_ESM.xlsx]

## Sheet: Blatt1
Additional file 1
Further characteristics of patients with and without diabetes sub-divided into BMI groups (N=4054)
	Diabetes (n=1190)				No Diabetes (n=2864)
	Normal weight	Overweight	Obesity		Normal weight	Overweight	Obesity
	BMI 18.5-24.9kg/m²	BMI 25-29.9kg/m²	BMI ≥ 30kg/m²		BMI 18.5-24.9kg/m²	BMI 25-29.9kg/m²	BMI ≥ 30kg/m²
	(n=226)	(n=516)	(n=448)	p-value	(n=848)	(n=1411)	(n=605)	p-value
Treatment
Any reperfusion treatment	179 (79.20)	421 (81.59)	359 (80.13)	0.7166	707 (83.37)	1239 (87.81)	526 (86.94)	0.0106
Coronary artery bypassa	54 (23.89)	96 (18.60)	44 (9.82)	<0.0001	159 (18.75)	217 (15.39)	74 (12.25)	0.0032
Percutanous coronary interventiona	123 (54.42)	325 (62.98)	302 (67.41)	0.0044	539 (63.64)	1009 (71.51)	434 (71.85)	0.0001
Medication prior AMI
Antiplatelet agents	86 (38.05)	196 (37.98)	173 (39.62)	0.9780	179 (21.11)	328 (23.25)	136 (22.48)	0.4990
Beta-blockers	87 (38.50)	196 (37.98)	195 (43.30)	0.2103	203 (23.94)	405 (28.70)	200 (33.06)	0.0006
ACEIs/ARBs	71 (31.42)	200 (38.76)	206 (45.98)	0.0009	145 (17.10)	325 (23.03)	158 (26.12)	<0.0001
Statins	52 (23.01)	130 (25.19)	117 (26.12)	0.6794	105 (12.38)	190 (13.47)	75 (12.40)	0.6912
All of these four medications	15 (6.64)	41 (7.95)	47 (10.49)	0.1825	27 (3.18)	48 (3.40)	18 (2.98)	0.9195
Medication at discharge
Antiplatelet agentsb	212 (93.81)	492 (95.53)	438 (97.77)	0.0327	809 (95.40)	1371 (97.30)	582 (96.68)	0.0535
Beta-Blockerb	208 (92.04)	498 (96.70)	431 (96.21)	0.0126	799 (94.22)	1354 (96.10)	578 (96.01)	0.0916
ACEIs/ARBsc	186 (82.30)	446 (86.60)	405 (90.40)	0.0103	646 (76.18)	1152 (81.82)	518 (86.05)	<0.0001
Statinsc	192 (84.96)	458 (88.93)	398 (88.84)	0.2578	747 (88.09)	1274 (90.48)	546 (90.70)	0.1381
All of these four medications	144 (63.72)	376 (72.87)	345 (77.01)	0.0012	540 (63.68)	1002 (71.01)	451 (74.55)	<0.0001
In-hospital complications
Cardiac arrestd	14 (6.25)	17 (3.30)	15 (3.36)	0.1245	47 (5.58)	42 (2.98)	15 (2.49)	0.0015
Pulmonary edemae	14 (6.19)	25 (4.84)	11 (2.46)	0.0461	22 (2.59)	16 (1.13)	6 (1.00)	0.0115
Bradycardia (< 50 beats/min)f	10 (4.44)	26 (5.04)	22 (4.93)	0.9406	60 (7.08)	83 (5.93)	50 (8.32)	0.1364
Re-infarctiong	1 (0.44)	26 (5.05)	6 (1.34)	0.0002h	25 (2.95)	26 (1.84)	7 (1.16)	0.0468
Ventricular tachycardiad	1 (0.44)	6 (1.16)	13 (2.90)	0.0366h	17 (2.00)	32 (2.27)	12 (1.99)	0.8830
Ventricular fibrillationc	11 (4.87)	9 (1.74)	11 (2.46)	0.0472	34 (4.01)	32 (2.28)	8 (1.33)	0.0038
Cardiogenic shocke	13 (5.75)	20 (3.88)	5 (1.12)	0.0016h	27 (3.18)	17 (1.21)	3 (0.50)	0.0001h
Any of these in-hospital complicationsi	39 (17.49)	91 (17.70)	58 (13.03)	0.1105	155 (18.41)	182 (13.06)	80 (13.36)	0.0014
BMI = Body Mass Index, SD = Standard deviation, MI = Myocardial Infarction, AMI = Acute Myocardial Infarction, ACEIs = Angiotensin-converting enzyme inhibitors, ARBs = Angiotensin receptor blockers
Data are presented as absolute numbers of patients with percentages in brackets, unless stated otherwise
Chi2-Tests were performed to obtain p-values, unless stated otherwise
a n = 4052
b n = 4048
c n = 4047
d n = 4040
e n = 4051
f n = 4035
g n = 4049
h p-value was obtained by performing a Fisher’s Exact Test
i n = 4017; includes cardiac arrest, pulmonary edema, bradycardia, re-infarction, ventricular tachycardia, ventricular fibrillation and cardiogenic shock
