# Supplementary material for: Association of obesity and long-term mortality in patients with acute myocardial infarction with and without diabetes mellitus: results from the MONICA/KORA myocardial infarction registry
Source: Cardiovasc Diabetol. 2015 Feb 18;14:24. doi: 10.1186/s12933-015-0189-0 (PMC4396021; doi:10.1186/s12933-015-0189-0)
Supplement: Additional file 3: — Table supplementing Additional file 2 : Hazard ratios for mortality associated with elevated body mass index in patients with and without diabetes over increasing observation time. [file 12933_2015_189_MOESM3_ESM.xlsx]

## Sheet: Blatt1
Additional file 3
Table supplementing Additional File 2: Comparing hazard ratios for mortality associated with
elevated body mass index in patients with and without diabetes over increasing observation time
		No Diabetes (n=2864)			Diabetes (n=1190)
		HR [95% CI]	p-value		HR [95% CI]	p-value
1-year mortality	Normal weight	1			1
	Overweight	0.45 [0.25-0.77]a	0.0062		0.87 [0.45-1.68]b	0.6827
	Obesity	0.35 [0.15-0.82]a	0.0015		0.58 [0.27-1.25]b	0.1627
2-year mortality	Normal weight	1			1
	Overweight	0.52 [0.33-0.80]a	0.0030		0.84 [0.50-1.40]b	0.4954
	Obesity	0.48 [0.26-0.86]a	0.0138		0.58 [0.33-1.08]b	0.0858
3-year mortality	Normal weight	1			1
	Overweight	0.57 [0.40-0.80]a	0.0014		0.96 [0.62-1.48]b	0.8409
	Obesity	0.54 [0.37-0.86]a	0.0092		0.74 [0.45-1.21]b	0.2298
4-year mortality	Normal weight	1			1
	Overweight	0.56 [0.41-0.76]a	0.0002		0.88 [0.59-1.31]b	0.5189
	Obesity	0.41 [0.27-0.64]a	<0.0001		0.90 [0.59-1.39]b	0.6396
5-year mortality	Normal weight	1			1
	Overweight	0.65 [0.49-0.86]a	0.0023		0.84 [0.58-1.21]b	0.3405
	Obesity	0.46 [0.31-0.69]a	0.0002		0.98 [0.67-1.44]b	0.9209
6-year mortality	Normal weight	1			1
	Overweight	0.64 [0.49-0.84]a	0.0010		0.78 [0.55-1.11]b	0.1736
	Obesity	0.50 [0.34-0.72]a	0.0002		0.94 [0.65-1.35]b	0.7338
7-year mortality	Normal weight	1			1
	Overweight	0.68 [0.53-0.87]a	0.0027		0.85 [0.60-1.19]b	0.3317
	Obesity	0.62 [0.44-0.86]a	0.0050		1.01 [0.71-1.44]b	0.9551
8-year mortality	Normal weight	1			1
	Overweight	0.71 [0.56-0.91]a	0.0069		0.84 [0.60-1.16]b	0.2831
	Obesity	0.64 [0.46-0.89]a	0.0069		1.01 [0.72-1.42]b	0.9566
9-year mortality	Normal weight	1			1
	Overweight	0.72 [0.57-0.91]a	0.0064		0.82 [0.60-1.12]b	0.2143
	Obesity	0.63 [0.46-0.86]a	0.0041		0.97 [0.70-1.35]b	0.8646
10-year mortality	Normal weight	1			1
	Overweight	0.74 [0.59-0.93]a	0.0110		0.82 [0.60-1.13]b	0.2228
	Obesity	0.65 [0.48-0.88]a	0.0058		0.97 [0.70-1.34]b	0.8410
11-year mortality	Normal weight	1			1
	Overweight	0.73 [0.58-0.93]a	0.0087		0.83 [0.60-1.14]b	0.2454
	Obesity	0.64 [0.47-0.87]a	0.0043		0.97 [0.70-1.35]b	0.8613
12-year mortality	Normal weight	1			1
	Overweight	0.73 [0.58-0.93]a	0.0087		0.83 [0.61-1.13]b	0.2383
	Obesity	0.64 [0.47-0.87]a	0.0043		0.98 [0.71-1.36]b	0.8914
HR = Hazard Ratio, CI = Confidence Interval, BMI = Body Mass Index.
a Parsimonious cox proportional hazards model adjusted for sex, age, stroke, smoking, re-infarction, any reperfusion treatment (coronary artery bypass surgery, percutaneous coronary intervention (PCI) or thrombolysis), beta-blockers (medication prior AMI), all four medications at discharge (antiplatelet agents, beta-blockers, ACEIs/ARBs (Angiotensin-converting enzyme inhibitors/Angiotensin recept…
b Parsimonious cox proportional hazards model adjusted for sex, age, hyperlipidemia, re-infarction, any reperfusion treatment, statins (medication prior AMI), all four medications at discharge.
